# Supplementary material for: Ancient DNA Resolves the History of Tetragnatha (Araneae, Tetragnathidae) Spiders on Rapa Nui
Source: Genes (Basel). 2017 Dec 21;8(12):403. doi: 10.3390/genes8120403 (PMC5748721; doi:10.3390/genes8120403)
Supplement: Supplementary file 1 [file genes-08-00403-s001.zip]

Archive with 21 entries (16 files):
- Supplementary files/
- Supplementary files/.DS_Store
- __MACOSX/
- __MACOSX/Supplementary files/
- __MACOSX/Supplementary files/._.DS_Store
- Supplementary files/Supplementary_file_1.docx
- __MACOSX/Supplementary files/._Supplementary_file_1.docx
- Supplementary files/Supplementary_file_2/
- Supplementary files/Supplementary_file_2/.DS_Store
- __MACOSX/Supplementary files/Supplementary_file_2/
- __MACOSX/Supplementary files/Supplementary_file_2/._.DS_Store
- Supplementary files/Supplementary_file_2/Tetragnath moua strict.geneious
- Supplementary files/Supplementary_file_2/Tetragnatha cf tincochacae strict.geneious
- Supplementary files/Supplementary_file_2/Tetragnatha macilenta strict.geneious
- Supplementary files/Supplementary_file_2/Tetragnatha paschae relax COIII.geneious
- Supplementary files/Supplementary_file_2/Tetragnatha paschae relax ND5.geneious
- Supplementary files/Supplementary_file_2/Tetragnatha puella strict (modified).geneious
- Supplementary files/Supplementary_file_2/Tetragnatha Rapa Nui strict (modified).geneious
- Supplementary files/Supplementary_file_2/Tetragnatha riveti strict.geneious
- Supplementary files/Supplementary_file_2/Tetragnatha similis strict (modified).geneious
- Supplementary files/Supplementary_file_2/Tetragnatha versicolor strict.geneious
